# Supplementary material for: Comparison of Ultrasound Descriptors of Abnormally Invasive Placenta (AIP) over the Course of the Second and Third Trimester—Is an Increase Verifiable?
Source: J Clin Med. 2021 Oct 26;10(21):4960. doi: 10.3390/jcm10214960 (PMC8584941; doi:10.3390/jcm10214960)
Supplement: Supplementary file 1 [file jcm-10-04960-s001.zip]

Archive with 1 entries (1 files):
- jcm-1379484-supplementary.pdf
